# Supplementary material for: Structural insights into catalytic mechanism and product delivery of cyanobacterial acyl-acyl carrier protein reductase
Source: Nat Commun. 2020 Mar 23;11:1525. doi: 10.1038/s41467-020-15268-y (PMC7089970; doi:10.1038/s41467-020-15268-y)
Supplement: Supplementary file 4 — Source Data [file 41467_2020_15268_MOESM4_ESM.xlsx]

## Sheet: Supplementary Figure 4 
Supplementary Figure 4a-c
		Supplementary Figure 4a, SDS-PAGE results of AAR wild type and its mutants.
		The red box indicated the rigion presented in mainuscript
		Supplementary Figure 4b, SDS-PAGE results of ADO wild type and its mutants.
		Supplementary Figure 4c, SDS-PAGE results of AAR-ADO complex.

## Sheet: Supplementary Figure 11
	Supplementary Figure 11. The binding assay of AAR with NADPH measured by microscale thermophoresis (MST)
		MST DATA OF AAR-WT
		DATA1						DATA2						DATA3
		Dose Response Curve	Dose Response Curve	Dose Response Curve				Dose Response Curve	Dose Response Curve	Dose Response Curve				Dose Response Curve	Dose Response Curve	Dose Response Curve
		Dose	Response	Err-Values				Dose	Response	Err-Values				Dose	Response	Err-Values
		1.52588e-08	-1.66674	0
		3.05176e-08	4.62061	0				6.10352e-08	5.59039	0				6.10352e-08	4.60252	0
		6.10352e-08	-5.24066	0				1.2207e-07	-9.34848	0				1.2207e-07	0.769937	0
		1.2207e-07	6.7948	0				2.44141e-07	6.41359	0				2.44141e-07	-4.64505	0
								4.88281e-07	-1.03386	0
		4.88281e-07	5.5452	0				9.76563e-07	2.16143	0				9.76563e-07	8.68327	0
		9.76563e-07	2.97035	0				1.95313e-06	13.9805	0				1.95313e-06	8.16768	0
		1.95313e-06	21.3203	0				3.90625e-06	-3.88574	0				3.90625e-06	14.215	0
		3.90625e-06	28.9103	0										7.8125e-06	22.0049	0
								1.5625e-05	26.4019	0				1.5625e-05	68.4891	0
		1.5625e-05	48.5374	0				3.125e-05	32.9644	0				3.125e-05	94.1913	0
		3.125e-05	69.9805	0				6.25e-05	46.5074	0				6.25e-05	124.898	0
		6.25e-05	66.2847	0				0.000125	68.3687	0				0.000125	131.075	0
		0.000125	66.9835	0				0.00025	69.6797	0				0.00025	139.917	0
		0.00025	76.4019	0				0.0005	68.6778	0				0.0005	130.067	0
		0.0005	75.6522	0				0.001	72.9777	0				0.001	126.847	0
		Dose Response Curve (Outliers)	Dose Response Curve (Outliers)	Dose Response Curve (Outliers)				Dose Response Curve (Outliers)	Dose Response Curve (Outliers)	Dose Response Curve (Outliers)				Dose Response Curve (Outliers)	Dose Response Curve (Outliers)	Dose Response Curve (Outliers)
		Dose	Response	Err-Values				Dose	Response	Err-Values				Dose	Response	Err-Values
		2.44141e-07	26.4759	0				3.05176e-08	39.0107	0				3.05176e-08	7.73899	0
		7.8125e-06	84.0764	0				7.8125e-06	63.7209	0				4.88281e-07	28.0747	0
		KD=6uM						KD=35uM						KD=7.99uM
		MST DATA OF AAR-C294S
		DATA1						DATA2					DATA3
		Dose	Response	Err-Values				Dose	Response	Err-Values			Dose	Response	Err-Values
		1.52588e-08	21.5625	0				1.52588e-08	24.3204	0			3.05176e-07	0	0
		3.05176e-08	1.92499	0				3.05176e-08	-6.42606	0			6.10352e-07	0	0
		6.10352e-08	-1.87436	0				6.10352e-08	-2.55501	0			1.2207e-06	0	0
		1.2207e-07	3.10839	0				1.2207e-07	-1.63767	0			2.44141e-06	0	0
		2.44141e-07	-12.513	0				2.44141e-07	-11.9451	0			4.88281e-06	0	0
		4.88281e-07	-7.18212	0				4.88281e-07	4.35933	0			9.76563e-06	0	0
		9.76563e-07	7.28305	0				9.76563e-07	8.6113	0			1.95313e-05	0	0
		1.95313e-06	-22.3278	0				1.95313e-06	-11.3313	0			3.90625e-05	0	0
		3.90625e-06	-4.04577	0				3.90625e-06	-7.2963	0			7.8125e-05	0	0
		7.8125e-06	3.06329	0				7.8125e-06	-3.33161	0			0.00015625	0	0
		1.5625e-05	-0.560949	0				1.5625e-05	-2.42545	0			0.0003125	0	0
		3.125e-05	17.0361	0				3.125e-05	15.4605	0			0.000625	0	0
		6.25e-05	4.65017	0				6.25e-05	2.90302	0			0.00125	0	0
		0.000125	-4.24068	0				0.000125	-5.80678	0			0.0025	0	0
		0.00025	-1.62421	0				0.00025	2.29752	0			0.005	0	0
		0.0005	9.45586	0				0.0005	7.95746	0			0.01	0	0

## Sheet: Supplementary Figure 13
	Supplementary Figure 13. Comparison of product yields of AAR incubated with either wild type or triple mutant of ADO
		Heptadecane(µg/ml)
				AARADO-Triple-mutant-1					1.3511
				AARADO-wt-1					3.93589
				AARADO-Triple-mutant -2					1.42422
				AARADO-wt-2					3.26754
		AARADO-Triple-mutant-1				AARADO-wt-1			AARADO-Triple-mutant -2					AARADO-wt-2
		Octadecanal(µg/ml)
				AARADO-Triple-mutant-1					3.08001
				AARADO-wt-1					3.268
				AARADO-Triple-mutant-2					2.16895
				AARADO-wt-2					2.50424
		AARADO-Triple-mutant-1			AARADO-wt-1				AARADO-wt-2			AARADO-Triple-mutant-2

## Sheet: Table 3
	Table 3 Binding affinity and enzymatic activity of the wild type (wt) and mutants of AAR towards stearoyl-CoA
	AAR-wt (+K+)		data1	data2	data3	data4	EVERAGE	STDEVA
			142.055	151.206	76.441	73.947	110.912	41.4252
	AAR-wt (-K+)		data1	data2	data3	EVERAGE	STDEVA
			5.8	7.04	5.2	6.01333	0.766174
	Y247F		data1	data2	data3	EVERAGE	STDEVA
			68.55	59.38	55.3483	61.0928	6.76546
